# Supplementary material for: Tumor Marker B7-H6 Bound to the Coiled Coil Peptide-Polymer Conjugate Enables Targeted Therapy by Activating Human Natural Killer Cells
Source: Biomedicines. 2021 Nov 2;9(11):1597. doi: 10.3390/biomedicines9111597 (PMC8615638; doi:10.3390/biomedicines9111597)
Supplement: Supplementary file 1 [file biomedicines-09-01597-s001.zip]

Archive with 1 entries (1 files):
- biomedicines-1411952-supplementary.pdf
